# Supplementary material for: Male Farmers’ Perspectives on Psychological Wellbeing Self-Management Strategies That Work for Them and How Barriers to Seeking Professional Mental Health Assistance Could Be Overcome
Source: Int J Environ Res Public Health. 2022 Sep 27;19(19):12247. doi: 10.3390/ijerph191912247 (PMC9564662; doi:10.3390/ijerph191912247)
Supplement: Supplementary file 1 [file ijerph-19-12247-s001.zip]

Archive with 1 entries (1 files):
- ijerph-1903825-supplementary.pdf
